# Supplementary material for: Treatment Emergent Dolutegravir Resistance Mutations in Individuals Naïve to HIV-1 Integrase Inhibitors: A Rapid Scoping Review
Source: Viruses. 2023 Sep 15;15(9):1932. doi: 10.3390/v15091932 (PMC10536831; doi:10.3390/v15091932)
Supplement: Supplementary file 1 [file viruses-15-01932-s001.zip › Supplementary Table S1.xlsx]

## Sheet: S Table 1
Author Year	PubMed ID	Population	Country	ART History	VL Status	DTG ART	Complete Sequence Available	Signature DRMs	Major	Accessory
Abdullahi23	37367727	Cohort	Nigeria	Experienced	Viremic	DTG + 2NRTIs	No	G118R,R263K	T66A,G118R,E138K,R263K
Ahmed19	30648124	Case Report(s)	East Africa	Experienced	Viremic	DTG + b/DRV	No	R263K	R263K
Armenia23	37258034	Case Series	Italy, France	Experienced	Viremic	DTG + 2NRTIs	No		E138A	G149A
Armenia23	37258034	Case Series	Italy, France	Naïve	Viremic	DTG + 2NRTIs	No		E138K	D232N
Armenia23	37258034	Case Series	Italy, France	Naïve	Viremic	DTG + 3TC	No		E138K
Armenia23	37258034	Case Series	Italy, France	Experienced	VS	DTG + 2NRTIs	No	Q148H	E138T,G140S,Q148H	T97A
Armenia23	37258034	Case Series	Italy, France	Experienced	VS	DTG + RPV	No	N155H	N155H	T97A
Armenia23	37258034	Case Series	Italy, France	Experienced	VS	DTG	No	N155H	S147G,N155H	T97A
Armenia23	37258034	Case Series	Italy, France	Experienced	VS	DTG + 2NRTIs	No	R263K	R263K
Armenia23	37258034	Case Series	Italy, France	Naïve	Viremic	DTG + 2NRTIs	No	R263K	R263K
Blanco18	29608685	Trial	Spain	Experienced	VS	DTG	No	N155H	E138K,G140S,N155H
Hocqueloux19	30601976	Trial	France	Experienced	VS	DTG	No	N155H	S147G,N155H
Wijting18	29617822	Trial	Netherlands	Experienced	VS	DTG	No	N155H	E92Q,N155H
Botha22	36299554	Case Report(s)	South Africa	Experienced	Viremic	DTG + 2NRTIs	No	N155H,R263K	N155H,R263K	D232N
Bowman23	36728219	Cohort	U.K.	Experienced	VS	DTG + 3TC	No	G118R	T66A,G118R,E138K
Cahn13	23830355	Trial	Multinational	Experienced	Viremic	DTG + OBR	No	R263K	R263K
Cahn13	23830355	Trial	Multinational	Experienced	Viremic	DTG + OBR	No	R263K	R263KR
Cahn13	23830355a	Trial	Multinational	Experienced	Viremic	DTG + OBR	No	N155H	N155H	T97A
Cahn13	23830355a	Trial	Multinational	Experienced	Viremic	DTG + OBR	No	N155H	N155H
Cahn13	23830355a	Trial	Multinational	Experienced	Viremic	DTG + OBR	No	R263K	S230R,R263K	A49G
Cardoso18	30379690	Case Report(s)	Portugal	Experienced	Viremic	DTG + 2NRTIs	No	R263K	R263K	E157Q
Cardoso18	30379690	Case Report(s)	Portugal	Experienced	Viremic	DTG + 2NRTIs	No	R263K	R263K
Chinula23	37167996	Trial	Multinational	Naïve	Viremic	DTG + 2NRTIs	No	N155H	S147G,N155H,S230R	L74I
Cochrane18	30045059	Case Report(s)	U.K.	Experienced	Viremic	DTG + 2NRTIs	No	R263K	R263K	G163KR
Diaz23	37226112	Case Series	Brazil	Naïve	Viremic	DTG + 2NRTIs	Yes	G118R	G118R
Diaz23	37226112	Case Series	Brazil	Naïve	Viremic	DTG + 2NRTIs	Yes	R263K	R263K	A49G,M50I,E157Q
Diaz23	37226112	Case Series	Brazil	Naïve	Viremic	DTG + 2NRTIs	Yes	R263K	R263KR	M50I
Diaz23	37226112	Case Series	Brazil	Naïve	Viremic	DTG + 2NRTIs	Yes	R263K	R263KR	M50IM
Frange21	34369051	Case Series	France	Experienced	Viremic	DTG + 2NRTIs	No	G118R	T66A,G118R,E138A	L74M
Fulcher18	29933437	Case Report(s)	U.S.	Naïve	Viremic	DTG + 2NRTIs	No	Q148K	Q148K
Gil22	36578581	Case Series	Spain	Naïve	Viremic	DTG + 2NRTIs	No	R263K	R263K	E157Q
Gil22	36578581	Case Series	Spain	Experienced	Uncertain	DTG + 2NRTIs	No	R263K	R263K
Gil22	36578581	Case Series	Spain	Experienced	Uncertain	DTG + 2NRTIs	No	R263K	R263K
Gil22	36578581	Case Series	Spain	Experienced	Uncertain	DTG + 2NRTIs	No		S230R
Gil22	36578581	Case Series	Spain	Experienced	Uncertain	DTG + 3TC	No		S230R
Wijting18	29617822	Trial	Netherlands	Experienced	VS	DTG	No	N155H	N155H
Armenia23	37258034	Case Series	Italy, France	Experienced	VS	DTG	No	N155H,R263K	N155H,R263K
Kamori23	36680436	Case Series	Tanzania	Experienced	Viremic	DTG + 2NRTIs	No	Q148K	E138K,G140A,Q148K	Q95KQ
Kamori23	36680436	Case Series	Tanzania	Experienced	Viremic	DTG + 2NRTIs	No	G118R	G118R
Kamori23	36680436	Case Series	Tanzania	Experienced	Viremic	DTG + 2NRTIs	No	R263K	R263K
Khamadi23	37279560	Cohort	Tanzania	Experienced	Viremic	DTG + 2NRTIs	No	R263K	R263K
Khamadi23	37279560	Cohort	Tanzania	Experienced	Viremic	DTG + 2NRTIs	No	R263K	R263K
Khamadi23	37279560	Cohort	Tanzania	Experienced	Viremic	DTG + 2NRTIs	No	R263K	R263K
Lepik17	28375875	Case Series	Canada	Experienced	VS	DTG + 2NRTIs	No	R263K	R263K
Lepik17	28375875	Case Series	Canada	Experienced	Viremic	DTG + 2NRTIs	No	R263K	R263K
Lepik17	28375875	Case Series	Canada	Naïve	Viremic	DTG + 2NRTIs	No		T66I
Lubke19	31461601	Case Report(s)	Germany	Naïve	Viremic	DTG + 2NRTIs	No	G118R,R263K	G118R,R263K
Mahomed20	32832110	Case Report(s)	South Africa	Experienced	Viremic	DTG + 2NRTIs	Yes	G118R	T66IT,G118R,E138EK
Malinga23	37293603	Case Report(s)	South Africa	Experienced	Viremic	DTG + 2NRTIs	No	G118R	T66IT,G118R,E138K	M50I
Mandikiyana Chirimuta22	36479423	Case Report(s)	Zimbabwe	Experienced	Uncertain	DTG + 2NRTIs	No	G118R	G118R	V151I
Mandikiyana Chirimuta22	36479423	Case Report(s)	Zimbabwe	Experienced	VS	DTG + 2NRTIs	No	Q148R	G140A,S147G,Q148R
Oldenbuettel17	27588613	Cohort	Germany	Experienced	VS	DTG	No	Q148H	G140S,Q148H
Palmier23	37194419	Cohort	Spain	Experienced	VS	DTG + 3TC	No	R263K	R263K
Paton21	35460601	Trial	Sub-Saharan Africa	Experienced	Viremic	DTG + 2NRTIs	No	Q148R	E138K,G140A,Q148R
Paton21	35460601	Trial	Sub-Saharan Africa	Experienced	Viremic	DTG + 2NRTIs	No	G118R	G118R,E138K	T97A
Paton21	35460601	Trial	Sub-Saharan Africa	Experienced	Viremic	DTG + 2NRTIs	No	R263K	R263KR	M50I
Paton21	35460601	Trial	Sub-Saharan Africa	Experienced	Viremic	DTG + 2NRTIs	No	R263K	R263KR
Paton21	35460601	Trial	Sub-Saharan Africa	Experienced	Viremic	DTG + 2NRTIs	No	R263K	R263KR	M50I
Paton21	35460601	Trial	Sub-Saharan Africa	Experienced	Viremic	DTG + 2NRTIs	No	R263K	R263KR	M50I
Paton21	35460601	Trial	Sub-Saharan Africa	Experienced	Viremic	DTG + 2NRTIs	No	G118R	T66A,G118R,E138K
Paton21	35460601	Trial	Sub-Saharan Africa	Experienced	Viremic	DTG + 2NRTIs	No	G118R	T66AT,G118R,E138K	G149AG,G163GR
Paton21	35460601	Trial	Sub-Saharan Africa	Experienced	Viremic	DTG + 2NRTIs	No	G118R	T66I,G118R,E138K	G149AG
Pena Lopez18	30631792	Case Report(s)	Spain	Naïve	Viremic	DTG + 2NRTIs	No	R263K	R263K	E157Q
Revollo22	35274144	Case Report(s)	Spain	Experienced	VS	DTG + 3TC	No	R263K	R263K
Schramm22	35905753	Case Series	Malawi	Experienced	Viremic	DTG + 2NRTIs	No	G118R	G118R
Schramm22	35905753	Case Series	Malawi	Experienced	Viremic	DTG + 2NRTIs	No	R263K	R263K
Seatla21	33807382	Case Series	Botswana	Experienced	Viremic	DTG + 2NRTIs	Yes	Q148K	E138K,G140A,Q148K
Seatla21	33807382	Case Series	Botswana	Experienced	Viremic	DTG + 2NRTIs	Yes	G118R	G118R,E138K	M50I
Seatla21	33807382	Case Series	Botswana	Experienced	Viremic	DTG + 2NRTIs	Yes	G118R	T66A,G118R	L74LM,V151IV
Taiwo20	29253097	Trial	U.S.	Naïve	Viremic	DTG + 3TC	No	R263K	R263KR
Turkova21	34965338	Trial	Multinational	Experienced	Viremic	DTG + 2NRTIs	No	G118R	G118R
Turkova21	34965338	Trial	Multinational	Experienced	Viremic	DTG + 2NRTIs	No	G118R,R263K	G118R,R263K
Turkova21	34965338	Trial	Multinational	Experienced	Viremic	DTG + 2NRTIs	No	Q148K	Q148K
Turkova21	34965338	Trial	Multinational	Experienced	Viremic	DTG + 2NRTIs	No	Q148R	Q148R
Underwood22	34694877	Trial	Multinational	Experienced	Viremic	DTG + 2NRTIs	Yes	Q148H,N155H	E138K,G140S,Q148H,N155H
Underwood22	34694877	Trial	Multinational	Experienced	Viremic	DTG + 2NRTIs	Yes	G118R,Q148R,R263K	G118GR,E138EK,Q148QR,R263KR	L74I
Underwood22	34694877	Trial	Multinational	Experienced	Viremic	DTG + 2NRTIs	Yes	G118R	G118R	D232N
Underwood22	34694877	Trial	Multinational	Experienced	Viremic	DTG + 2NRTIs	Yes	G118R	G118R
Underwood22	34694877	Trial	Multinational	Experienced	Viremic	DTG + 2NRTIs	Yes	G118R,R263K	H51HY,G118R,E138EK,R263KR
Underwood22	34694877	Trial	Multinational	Experienced	Viremic	DTG + 2NRTIs	Yes	G118R	T66IT,G118R,E138EK	M50I,L74I
van Kampen22	36347497	Case Report(s)	Netherlands	Experienced	Viremic	DTG + 2NRTIs	No	G118R	H51Y,G118R
van Oosterhout22	35493118	Case Series	Malawi	Experienced	Uncertain	DTG + 2NRTIs	No	R263K	E138K,S147G,R263K	A49G,Q95K,E157Q
van Oosterhout22	35493118	Case Series	Malawi	Experienced	Uncertain	DTG + 2NRTIs	No		H51Y,S147G
van Oosterhout22	35493118	Case Series	Malawi	Experienced	Uncertain	DTG + 2NRTIs	No	R263K	R263K	E157Q
van Oosterhout22	35493118	Case Series	Malawi	Experienced	Uncertain	DTG + 2NRTIs	No	R263K	R263K	E157Q
van Oosterhout22	35493118	Case Series	Malawi	Experienced	Viremic	DTG + 2NRTIs	No	R263K	R263K
van Oosterhout22	35493118	Case Series	Malawi	Experienced	Viremic	DTG + 2NRTIs	No	R263K	R263K
van Oosterhout22	35493118	Case Series	Malawi	Naïve	Viremic	DTG + 2NRTIs	No	R263K	R263K	M50I
van Oosterhout22	35493118	Case Series	Malawi	Experienced	Uncertain	DTG + 2NRTIs	No	R263K	R263K
Vavro22	34694878	Trial	U.S.	Experienced	Viremic	DTG + 2NRTIs	Yes	R263K	E138T,S147G,R263K	A49G
Vavro22	34694878	Trial	U.S.	Experienced	Viremic	DTG + 2NRTIs	No	G118R	E92Q,G118R
Vavro22	34694878	Trial	U.S.	Experienced	Viremic	DTG + 2NRTIs	No	G118R	G118R	L74I
Vavro22	34694878	Trial	U.S.	Experienced	Viremic	DTG + 2NRTIs	Yes	G118R	G118R	L74M
Vavro22	34694878	Trial	U.S.	Experienced	Viremic	DTG + 2NRTIs	Yes	G118R	G118R
Vavro22	34694878	Trial	U.S.	Experienced	Viremic	DTG + 2NRTIs	No	G118R	T66I,G118R	L74I
Blanco18	29608685	Trial	Spain	Experienced	VS	DTG	No	Q148R,N155H	S147G,Q148R,N155H
Hocqueloux19	30601976	Trial	France	Experienced	VS	DTG	No	R263K	R263K
Wijting18	29617822	Trial	Netherlands	Experienced	VS	DTG	No	R263K	R263K
Wijting18	29617822	Trial	Netherlands	Experienced	VS	DTG	No		S230R
a Follow-up data from the SAILING Study was presented at the 13th European HIV & Hepatitis Workshop
