# Supplementary material for: Treatment Emergent Dolutegravir Resistance Mutations in Individuals Naïve to HIV-1 Integrase Inhibitors: A Rapid Scoping Review
Source: Viruses. 2023 Sep 15;15(9):1932. doi: 10.3390/v15091932 (PMC10536831; doi:10.3390/v15091932)
Supplement: Supplementary file 1 [file viruses-15-01932-s001.zip › Supplementary Table S2.xlsx]

## Sheet: S2
Author Year	PubMed ID	Complete Sequence Available	Type	DTG Fold	Signature DRMs	Major	Accessory	Replication capacity (%)
Abram13	23529738	Yes	Lab	1.7		T66K		9
Abram13	23529738	Yes	Lab	1.5	Q148K	Q148K		36
Abram13	23529738	Yes	Lab	0.8		Y143C		49
Abram13	23529738	Yes	Lab	0.4	Q148H	Q148H		54
Abram13	23529738	Yes	Lab	1.3		E92Q		64
Abram13	23529738	Yes	Lab	0.3		T66A		69
Abram13	23529738	Yes	Lab	1.1	Q148R	Q148R		70
Abram13	23529738	Yes	Lab	1.3	N155H	N155H		72
Abram13	23529738	Yes	Lab	1.3		Y143R		75
Abram13	23529738	Yes	Lab	0.9		Y143H		78
Abram13	23529738	Yes	Lab	0.3		T66I		84
Abram13	23529738	Yes	Lab	0.5			T97A
Abram13	23529738	Yes	Lab	0.6		T66I, E92Q
Abram13	23529738	Yes	Lab	1		E92G
Abram13	23529738	Yes	Lab	1		S147G
Abram13	23529738	Yes	Lab	1.1	N155H	T66I, N155H
Abram13	23529738	Yes	Lab	1.9	N155H	E92Q, N155H
Abram13	23529738	Yes	Lab	3.4	Q148R	T66I, Q148R
Abram13	23529738	Yes	Lab	4.2	Q148R	E92Q, Q148R
Abram13	23529738	Yes	Lab	6.4	Q148R	Q148R, N155H
Abram16		Yes	Lab	1		E92G		6
Abram16		Yes	Lab	1.6			V151L	6
Abram16		Yes	Lab	0.6		F121Y		6.3
Abram16		Yes	Lab	0.6			T97A	12
Abram16		Yes	Lab	0.5		G140C		25
Abram16		Yes	Lab	0.3			P145S	39
Abram16		Yes	Lab	1.1			Q95K	47
Abram16		Yes	Lab	0.9		E138A		62
Abram16		Yes	Lab	0.9			G163K	74
Abram16		Yes	Lab	2.1		S153Y		81
Abram16		Yes	Lab	1.9		S153F		86
Abram16		Yes	Lab	1.1			E157Q	89
Abram16		Yes	Lab	0.7			L74M	93
Abram16		Yes	Lab	0.8		G140S		95
Abram16		Yes	Lab	0.9		E138K		97
Abram16		Yes	Lab	0.7		G140A		103
Abram16		Yes	Lab	1.2		H51Y		108
Abram16		Yes	Lab	0.8			V151A	109
Abram16		Yes	Lab	0.5			Q146P	111
Abram16		Yes	Lab	1.7	R263K	R263K		115
Andreatta18		Yes	Lab	1	Q148K	T66I, Q148K		3.1
Andreatta18		Yes	Lab	34	Q148K	T66I, E138K, Q148K		3.7
Andreatta18		Yes	Lab	0.6		T66I, S153F		12
Andreatta18		Yes	Lab	3.3	Q148R	T66I, E138K, Q148R		12
Andreatta18		Yes	Lab	1.3	R263K	T66I, R263K		15
Andreatta18		Yes	Lab	2.3		E92Q, G140A		22
Andreatta18		Yes	Lab	0.7	Q148K	Q148K		29
Andreatta18		Yes	Lab	3.2	Q148K	E138K, Q148K		29
Andreatta18		Yes	Lab	1.9		S153Y		33
Andreatta18		Yes	Lab	1.3		E92Q		38
Andreatta18		Yes	Lab	0.6	Q148R	Q148R		39
Andreatta18		Yes	Lab	1.1		S147G		44
Andreatta18		Yes	Lab	1.2		S153Y		45
Andreatta18		Yes	Lab	1.7		S153Y		46
Andreatta18		Yes	Lab	1.5	R263K	R263K		50
Andreatta18		Yes	Lab	1.1		S153F		52
Andreatta18		Yes	Lab	0.6		G140A		53
Andreatta18		Yes	Lab	1.1	N155H	N155H		55
Andreatta18		Yes	Lab	2.8	Q148R	G140A, Q148R		55
Andreatta18		Yes	Lab	1.5	N155H	N155H		59
Andreatta18		Yes	Lab	0.7		E138K		60
Andreatta18		Yes	Lab	1.2	N155H	N155H		60
Andreatta18		Yes	Lab	0.4		T66I		76
Andreatta18		Yes	Lab	0.5			L74M	93
Andreatta18		Yes	Lab	1.7	Q148R	E138K, Q148R
Andreatta18		Yes	Lab	2.2	Q148R	Q148R, N155H
Andreatta18		Yes	Lab	13	Q148R	E138K, G140A, Q148R
George18	30568974	Yes	Clinical	66	Q148H	G140S, Q148H	T97A
George18	30568974	Yes	Clinical	119	Q148H	E138T, G140S, Q148H	T97A
Hardy15	25281399	Yes	Clinical	55	N155H	E138K, S147G, N155H	A49P, T97A, E157Q	41
Hardy15	25281399	Yes	Clinical	64	N155H	E138K, S147G, N155H	A49P, T97A, E157Q	47
Hardy15	25281399	Yes	Clinical	37	N155H	E138K, S147G, N155H	T97A, E157Q	53
Hardy15	25281399	Yes	Clinical	2	N155H	N155H	E157Q	101
Hardy15	25281399	Yes	Clinical	1.7	N155H	N155H	E157Q	111
Hardy15	25281399	Yes	Clinical	1.1			E157Q
Hardy15	25281399	Yes	Clinical	1.1			E157Q
Hardy15	25281399	Yes	Clinical	1.2			E157Q
Margot19	31389026	Yes	Lab	1.7		E92G	D232N	2
Margot19	31389026	Yes	Lab	2.1		T66K	D232N	2
Margot19	31389026	Yes	Lab	1.6			V151L, D232N
Margot19	31389026	Yes	Lab	0.6		F121Y
Margot19	31389026	Yes	Lab	0.6			T97A	9
Margot19	31389026	Yes	Lab	0.5		G140C	D232N	19
Margot19	31389026	Yes	Lab	0.8	Q148H	Q148H	D232N	22
Margot19	31389026	Yes	Lab	45	Q148K	G140S, Q148K	D232N	31
Margot19	31389026	Yes	Lab	0.6	Q148K	Q148K	D232N	33
Margot19	31389026	Yes	Lab	1.4		E92Q	D232N	33
Margot19	31389026	Yes	Lab	0.6	Q148R	Q148R	D232N	35
Margot19	31389026	Yes	Lab	0.9	Q148R	Q148R	E157Q, D232N	38
Margot19	31389026	Yes	Lab	0.3			P145S, D232N	39
Margot19	31389026	Yes	Lab	1		S147G	D232N	44
Margot19	31389026	Yes	Lab	1.1		Y143H	D232N	44
Margot19	31389026	Yes	Lab	1.1			Q95K, D232N	47
Margot19	31389026	Yes	Lab	0.8	Q148R	Q148R	M50I, D232N	48
Margot19	31389026	Yes	Lab	1.5		E92Q	D232N	58
Margot19	31389026	Yes	Lab	1.7	R263K	R263K	D232N	61
Margot19	31389026	Yes	Lab	0.9		E138A	D232N	62
Margot19	31389026	Yes	Lab	0.9		Y143C	D232N	62
Margot19	31389026	Yes	Lab	1.4	N155H	N155H	D232N	62
Margot19	31389026	Yes	Lab	0.4		T66A	D232N	66
Margot19	31389026	Yes	Lab	3.3	Q148R	G140S, Q148R	D232N	66
Margot19	31389026	Yes	Lab	1.8		E92Q	E157Q, D232N	70
Margot19	31389026	Yes	Lab	0.9			G163K, D232N	74
Margot19	31389026	Yes	Lab	1.1			G163R	74
Margot19	31389026	Yes	Lab	1.2		Y143R	D232N	74
Margot19	31389026	Yes	Lab	1.7	N155H	N155H	E157Q, D232N	74
Margot19	31389026	Yes	Lab	1.2			E157Q, D232N	78
Margot19	31389026	Yes	Lab	0.4		T66I	D232N	80
Margot19	31389026	Yes	Lab	0.8		G140S	D232N	80
Margot19	31389026	Yes	Lab	0.3		T66I	D232N	81
Margot19	31389026	Yes	Lab	1.4		S147G	E157Q, D232N	82
Margot19	31389026	Yes	Lab	0.9	Q148R	Q148R	D232N	84
Margot19	31389026	Yes	Lab	0.8		E138K	D232N	86
Margot19	31389026	Yes	Lab	3.3	Q148H	G140S, Q148H	D232N	88
Margot19	31389026	Yes	Lab	0.4		T66I	E157Q, D232N	92
Margot19	31389026	Yes	Lab	0.7			L74M	93
Margot19	31389026	Yes	Lab	1.5	N155H	N155H	M50I, D232N	93
Margot19	31389026	Yes	Lab	1.3		E92Q	M50I, D232N	97
Margot19	31389026	Yes	Lab	0.4		T66I	M50I, D232N	100
Margot19	31389026	Yes	Lab	0.7		G140A	D232N	103
Margot19	31389026	Yes	Lab	1.2		H51Y	D232N	108
Margot19	31389026	Yes	Lab	0.8		V151A	D232N	109
Margot19	31389026	Yes	Lab	1		S147G	D232N	109
Margot19	31389026	Yes	Lab	0.5			Q146P, D232N	111
Margot19	31389026	Yes	Lab	1.1			M50I	111
Margot19	31389026	Yes	Lab	1.2		S147G	M50I, D232N	119
Margot19	31389026	Yes	Lab	1.6	N155H	N155H	D232N	119
Margot19	31389026	Yes	Lab	2.1		S153Y	D232N
Marzinke21	33740057	No	Clinical	1.7	Q148R	E138A, Q148R		1.3
Marzinke21	33740057	No	Clinical	2.3	R263K	R263K		24
Marzinke21	33740057	No	Clinical	2.1	Q148R	G140A, Q148R		25
Mesplede13	23432922	Yes	Lab	7	R263K	H51Y, R263K		11
Mesplede13	23432922	Yes	Lab	2	R263K	R263K		70
Mesplede13	23432922	Yes	Lab	1		H51Y		89
Mesplede15	26244385	Yes	Lab	2.1	R263K	R263K	V151I
Mesplede15	26244385	Yes	Lab	3.3	R263K	R263K
Overton21	33308425	No	Clinical	1	Q148R	E138EK, Q148R
Overton21	33308425	No	Clinical	1.4	N155H	N155H
Overton21	33308425	No	Clinical	1.6	Q148R	Q148R
Overton21	33308425	No	Clinical	2.2	N155H	N155H	T97A
Puertas20	35544263	No	Clinical	68	N155H	E138K, Y143R, S147G, N155H	L74LM, T97A, E157Q
Quashie15	25552724	Yes	Lab	16	G118R	G118R	M50I, L74M	8
Quashie15	25552724	Yes	Lab	8.2	G118R	G118R	V151I	30
Quashie15	25552724	Yes	Lab	13	G118R	G118R, E138K	M50I, L74I	32
Quashie15	25552724	Yes	Lab	8	G118R	G118R, E138K	V151I	43
Quashie15	25552724	Yes	Lab	1.4		H51Y		69
Quashie15	25552724	Yes	Lab	0.8		E138K	V151I	77
Quashie15	25552724	Yes	Lab	1.4		H51Y	M50I, L74I	89
Quashie15	25552724	Yes	Lab	0.8		E138K	M50I, L74I	91
Rizzardini20	33136751	No	Clinical	1	Q148R	Q148R
Rizzardini20	33136751	No	Clinical	1.1	Q148R	Q148R
Rizzardini20	33136751	No	Clinical	1.2	N155H	N155H
Rizzardini20	33136751	No	Clinical	2.2		G140R
Santoro20	32450199	Yes	Clinical	0.8		Y143R	T97A, G163R
Santoro20	32450199	Yes	Clinical	1.5	N155H	N155H	G163R
Santoro20	32450199	Yes	Clinical	4.4	Q148H	G140S, Q148H
Santoro20	32450199	Yes	Clinical	4.8	Q148H	G140S, Q148H
Santoro20	32450199	Yes	Clinical	5.6	Q148H	G140S, Q148H
Santoro20	32450199	Yes	Clinical	6	Q148H	G140S, Q148H
Santoro20	32450199	Yes	Clinical	6.2	Q148H	G140S, Q148H
Santoro20	32450199	Yes	Clinical	6.3	Q148H	E138EK, G140S, Q148H	T97TA
Santoro20	32450199	Yes	Clinical	6.6	Q148H	G140S, Q148H
Santoro20	32450199	Yes	Clinical	7.4	Q148H	E138A, G140S, Q148H
Santoro20	32450199	Yes	Clinical	11	Q148H	E138EK, G140S, Q148H	T97TA
Santoro20	32450199	Yes	Clinical	186	Q148H	E138EK, G140S, Q148H	L74M, G149A
Tsiang16	27645238	Yes	Clinical	0.1			L74I
Tsiang16	27645238	Yes	Clinical	0.2			G163R
Tsiang16	27645238	Yes	Clinical	0.2			M50I
Tsiang16	27645238	No	Clinical	0.5		Y143C
Tsiang16	27645238	No	Clinical	0.6			L74M, T97A
Tsiang16	27645238	No	Clinical	0.7		Y143R	L74M
Tsiang16	27645238	No	Clinical	0.9			T97A
Tsiang16	27645238	No	Clinical	1.1		F121Y
Tsiang16	27645238	No	Clinical	1.1	N155H	N155H	L74M
Tsiang16	27645238	No	Clinical	1.1		Y143R	T97A
Tsiang16	27645238	No	Clinical	1.4		E92Q	E157EQ
Tsiang16	27645238	No	Clinical	1.4		Y143C	T97A
Tsiang16	27645238	No	Clinical	1.4		Y143R
Tsiang16	27645238	No	Clinical	1.5	N155H	N155H	T97A
Tsiang16	27645238	No	Clinical	1.5		Y143C	T97A
Tsiang16	27645238	No	Clinical	1.5		Y143R
Tsiang16	27645238	No	Clinical	1.6		E92Q
Tsiang16	27645238	No	Clinical	1.6		F121Y	T97A
Tsiang16	27645238	No	Clinical	1.7		E92Q
Tsiang16	27645238	No	Clinical	1.7	N155H	N155H	E157EQ
Tsiang16	27645238	No	Clinical	1.8		Y143C
Tsiang16	27645238	No	Clinical	2	Q148R	E138K, Q148R
Tsiang16	27645238	No	Clinical	2	N155H	N155H	G163R
Tsiang16	27645238	No	Clinical	2.1	N155H	N155H
Tsiang16	27645238	No	Clinical	2.2	Q148R	E138A, Q148R
Tsiang16	27645238	No	Clinical	2.2	Q148R	G140A, Q148R
Tsiang16	27645238	No	Clinical	3.4	Q148H	G140S, Q148H
Tsiang16	27645238	No	Clinical	3.5	N155H	E92Q, N155H
Tsiang16	27645238	No	Clinical	3.5	Q148H	G140S, Q148H
Tsiang16	27645238	No	Clinical	3.6	Q148H	E138K, G140S, Q148H
Tsiang16	27645238	No	Clinical	3.6	Q148H	G140S, Q148H
Tsiang16	27645238	No	Clinical	4	Q148H	G140S, Q148H
Tsiang16	27645238	No	Clinical	4.1	N155H	E92Q, N155H	G163R
Tsiang16	27645238	No	Clinical	4.7	Q148H	G140S, Q148H
Tsiang16	27645238	No	Clinical	5.3	Q148H	E138K, G140S, Q148H
Tsiang16	27645238	No	Clinical	5.5	Q148H	G140S, Q148H
Tsiang16	27645238	No	Clinical	5.6	Q148H	G140S, Q148H
Tsiang16	27645238	No	Clinical	5.7	Q148H	G140S, Q148H	G163K
Tsiang16	27645238	No	Clinical	6.2	Q148R	G140S, Q148R
Tsiang16	27645238	No	Clinical	8.6	Q148R	E138K, G140C, Q148R
Tsiang16	27645238	No	Clinical	8.8	Q148R	G140A, Q148R	L74LM
Tsiang16	27645238	No	Clinical	9.1	Q148R	G140C, Q148R	L74M
Tsiang16	27645238	No	Clinical	10	Q148H	E138A, G140S, Q148H
Tsiang16	27645238	No	Clinical	11	Q148H	G140S, Q148H
Tsiang16	27645238	No	Clinical	13	Q148H	E138K, G140S, Q148H
Tsiang16	27645238	No	Clinical	13	Q148H	G140S, Q148H
Tsiang16	27645238	No	Clinical	14	Q148H	G140S, Q148H	T97A
Tsiang16	27645238	No	Clinical	15	Q148H	G140S, Q148H	T97A
Tsiang16	27645238	No	Clinical	17	Q148R	G140S, Q148R
Tsiang16	27645238	No	Clinical	63	Q148K	E138K, G140A, Q148K
Underwood12	22878423	Yes	Lab	0.5	Q148H	Q148H
Underwood12	22878423	Yes	Lab	0.8	Q148K	Q148K
Underwood12	22878423	Yes	Lab	0.8	Q148R	Q148R
Underwood12	22878423	Yes	Clinical	1		E92EQ, Y143R	T97TA
Underwood12	22878423	Yes	Clinical	1	Q148H	G140S, Q148H
Underwood12	22878423	Yes	Clinical	1		Y143R	T97A
Underwood12	22878423	Yes	Clinical	1		Y143R	T97A, G163GR
Underwood12	22878423	Yes	Clinical	1		Y143YC	T97A, S230R
Underwood12	22878423	Yes	Clinical	1		Y143YC	T97TA, S230SR
Underwood12	22878423	Yes	Clinical	1		Y143YC	T97TA, S230SR
Underwood12	22878423	Yes	Lab	1.8	N155H	N155H
Underwood12	22878423	Yes	Clinical	2	Q148H	G140S, Q148H
Underwood12	22878423	Yes	Clinical	2	N155H	N155H	V151I, D232N
Underwood12	22878423	Yes	Clinical	2	N155H	N155H	V151I, D232N
Underwood12	22878423	Yes	Lab	2		E92Q
Underwood12	22878423	Yes	Lab	2.1	Q148R	E138K, Q148R
Underwood12	22878423	Yes	Lab	2.4	N155H	E92Q, N155H
Underwood12	22878423	Yes	Lab	2.5		S153Y
Underwood12	22878423	Yes	Clinical	3	Q148H	G140S, Q148H
Underwood12	22878423	Yes	Clinical	3	Q148H	G140S, Q148H
Underwood12	22878423	Yes	Lab	4	Q148R	G140S, Q148R
Underwood12	22878423	Yes	Lab	4.1	Q148H	G140S, Q148H
Underwood12	22878423	Yes	Lab	7	Q148K	E138K, Q148K
Underwood12	22878423	Yes	Clinical	14	N155H	G140GS, N155H	V151VI
Underwood12	22878423	Yes	Clinical	15	Q148H	G140S, Q148H
Underwood22	34694877	Yes	Clinical	30	G118R	G118R	D232N	5.6
Underwood22	34694877	Yes	Clinical	30	G118R	G118R	D232N	9.55
Underwood22	34694877	Yes	Clinical	0.3		T66I		12
Underwood22	34694877	Yes	Clinical	22	G118R	T66TI, G118R, E138EK	L74I	20
Underwood22	34694877	Yes	Clinical	1.8	R263K	R263K		27
Underwood22	34694877	Yes	Clinical	13	G118R	H51Y, G118R		28
Underwood22	34694877	Yes	Clinical	0.6			M50I	117
Underwood22	34694877	Yes	Clinical	0.9			L74I
Underwood22	34694877	Yes	Clinical	11	G118R, R263K	G118R, E138K, R263K
Underwood22	34694877	Yes	Clinical	28	G118R	G118R
Underwood22	34694877	Yes	Clinical	106	Q148H, N155H	E138K, G140S, Q148H, N155H
van Kampen22	36347497	No	Lab	28	G118R	H51Y, G118R		10
van Kampen22	36347497	No	Lab	7.2	G118R	G118R	V151I	35
van Kampen22	36347497	No	Lab	1.1		H51Y	V151I	100
van Wyk20	32675772	No	Clinical	1.5			E157Q
Varghese16	27009474	Yes	Lab	0.6	Q148H	Q148H	V151I	27
Varghese16	27009474	Yes	Lab	3.4	Q148H	G140S, Q148H	V151I	67
Varghese16	27009474	Yes	Lab	0.6			V151I, Q148N	88
Varghese16	27009474	Yes	Lab	0.5		G140S	Q148N
Varghese16	27009474	Yes	Lab	0.6		G140S	V151I, Q148N
Varghese16	27009474	Yes	Lab	0.7			Q148N
Vavro22	34694878	Yes	Clinical	52	G118R	G118R	L74M, V75A	0.28
Vavro22	34694878	Yes	Clinical	22	G118R	G118R	L74M	5.5
Vavro22	34694878	Yes	Clinical	9.6	G118R	G118R		17.5
Vavro22	34694878	Yes	Clinical	6.3	R263K	E138T, S147G, R263K	A49G	28
Vavro22	34694878	Yes	Clinical	1			L74I	29
Vavro22	34694878	Yes	Clinical	4.2	R263K	R263K	A49G	49
Vavro22	34694878	Yes	Clinical	2	R263K	R263K		97
Vavro22	34694878	Yes	Clinical	0.9			V151I
